# Supplementary material for: Molecular Imprinting Using a Functional Chain Transfer Agent
Source: Molecules. 2022 Feb 9;27(4):1162. doi: 10.3390/molecules27041162 (PMC8877225; doi:10.3390/molecules27041162)
Supplement: Supplementary file 1 [file molecules-27-01162-s001.zip]

Archive with 1 entries (1 files):
- molecules-1574980-supplementary.pdf
